# Supplementary material for: New chalcone compound exhibits microrna-mediated anticancer properties in glioblastoma
Source: PLoS One. 2025 Sep 26;20(9):e0330624. doi: 10.1371/journal.pone.0330624 (PMC12468763; doi:10.1371/journal.pone.0330624)
Supplement: S1 File — All raw data required to replicate our study’s results, including values behind reported means, standard deviations, and data used to construct graphs, are included as a Supplementary Information file. (XLSX) [file pone.0330624.s009.xlsx]

## Sheet: MTT U87MG
Concentration (μΜ)	U87MG (mean n=5)		SD
0	1	1	0
10	0.92	0.63	0.205061
20	0.621948	0.69276	0.0500716
40	0.627832	0.66275	0.0246911
60	0.402471	0.676738	0.193936
80	0.422477	0.479769	0.0405115
100	0.315387	0.519341	0.144217

## Sheet: MTT U251MG
Concentration (μΜ)	U251MG (mean n=5)		SD
0	1	1	0
10	0.92	0.98	0.0424264
20	0.9173	0.80715	0.0778878
40	0.5224	0.5693	0.0331633
60	0.5912	0.5399	0.0362746
80	0.354	0.4503	0.0680944
100	0.3033	0.3708	0.0477297

## Sheet: MTT HEK293 24H
Concentration (μΜ)	HEK293 (mean n=5)		SD
0	1	1	0
50	0.861902	0.940783	0.0557774
75	0.891713	0.693442	0.140199
100	0.863771	0.625597	0.168415
150	0.502893	0.72899	0.159874
200	0.398854	0.436963	0.0269471

## Sheet: MTT HEK293 48H
Concentration (μΜ)	HEK293 (mean n=5)		SD
0	1	1	0
50	0.980815	0.906477	0.0525651
75	0.901298	0.88618	0.0106903
100	0.915193	0.813003	0.0722595
150	0.796523	0.748178	0.0341852
200	0.380517	0.466539	0.0608263

## Sheet: ROS U87MG
	SHG-44 40μM			SHG-44 60μM			SHG-44 80μM			SHG-44 100μM			Cis-platin 200μM			H2O2			PBS
Time	mean	SD	n	mean	SD	n	mean	SD	n	mean	SD	n	mean	SD	n	mean	SD	n	mean	SD	n
0 min	70690.4	10077.2	5	74464.6	5800.89	5	66170.4	2387.58	5	68669.8	5346.05	5	74323	3133.25	5	260000	0	5	72993.2	5315.8	5
15 min	70240.6	4251.25	5	70556.2	4094.54	5	67261.2	3971.67	5	70208.6	6982.03	5	73101.4	4280.31	5	260000	0	5	74521.8	5784.38	5
30 min	72636.4	5220.74	5	70496.8	4212.17	5	66415.4	5951.75	5	75326.2	3841.22	5	80746.2	9817.49	5	260000	0	5	76620.2	5392.32	5
45 min	72752.4	3366.67	5	72539.4	1991.01	5	72339.4	3682.8	5	79032.2	4500.1	5	80191	8114.23	5	260000	0	5	80012.2	3326.22	5
60 min	76411	5898.46	5	76235.4	5520.9	5	79928.6	3745.89	5	81394	7796.08	5	85517.8	10705.1	5	260000	0	5	86238.6	7537.72	5
75 min	77322.2	8395.3	5	77510.8	5164.54	5	82171.4	2537.79	5	87504.6	5454.7	5	88403	9946.42	5	260000	0	5	88277.4	3812.37	5
90 min	79583.2	7222.92	5	79197	10739.8	5	87282.8	2934.42	5	94571.6	4420.84	5	96221.4	11772.8	5	260000	0	5	94017.8	8149.42	5
105 min	83384.8	11047.4	5	79944.2	12362.2	5	90482.8	3972.21	5	95315.6	9534.99	5	105043	7207.21	5	260000	0	5	97718	8303.86	5
120 min	86848.6	17847.7	5	83101	17142.9	5	95411	8013.92	5	108114	9182.22	5	104619	11975.6	5	260000	0	5	101415	6397.54	5

## Sheet: ROS U251MG
	SHG-44 40μM			SHG-44 60μM			SHG-44 80μM			SHG-44 100μM			Cis-platin 200μM			H2O2			PBS
Time	mean	SD	n	mean	SD	n	mean	SD	n	mean	SD	n	mean	SD	n	mean	SD	n	mean	SD	n
0 min	151862	6675.14	5	152660	6151.16	5	158284	32935.1	5	153207	16007.7	5	161394	61.89	5	195280	88611.4	5	153205	32033	5
15 min	145596	7245.99	5	144916	6242	5	152271	30171.7	5	145416	13196.5	5	154403	2956.61	5	216438	97408	5	145226	32228.6	5
30 min	147094	7549.57	5	148079	4410.13	5	152168	30445.2	5	144045	13136.5	5	156721	1927.61	5	216815	96565	5	145599	35177.7	5
45 min	151958	4807.5	5	149554	8133.19	5	154783	29274.4	5	147643	14147.1	5	162751	5325.12	5	216273	97777.4	5	148658	34667.2	5
60 min	155994	3977.15	5	156987	8612.09	5	160761	29626	5	148493	18328.6	5	167708	4150.45	5	215698	99063.2	5	153435	31125.8	5
75 min	160417	5217.8	5	157316	1624.3	5	163897	26942.7	5	158157	19646.8	5	170930	7461.49	5	215780	98879.8	5	158508	34386.6	5
90 min	164617	6396.74	5	160986	4021.07	5	168090	29947.5	5	159217	21269.5	5	177631	4527.52	5	216325	97659.8	5	160800	36999.4	5
105 min	169315	6057.83	5	164786	5903.76	5	180602	45071.1	5	163107	20765.4	5	180134	4120.41	5	216299	97719.3	5	165993	36733.9	5
120 min	170983	7081.34	5	170020	5844.68	5	178167	46925.4	5	168906	18932.1	5	186274	4095.13	5	216050	98275.6	5	172101	3467.91	5

## Sheet: CFA U87MG
Concentration (μΜ)/Time	Cis-platin 200μM (mean n=3)	SHG-44 70μM (mean n=3)	SHG-44 100μM (mean n=3)
	0h	24h	48h
0	1	1	1
70	2.34e-05	3.2e-05	3.9e-05
100	4e-06	0	0
SD	0.577342	0.577341	0.577339

## Sheet: CFA U251MG
Concentration (μΜ)/Time	Cis-platin 200μM	SHG-44 50μM	SHG-44 100μM
	0h	24h	48h
0	1	1	1
50	0.0318236	0.0669249	0.135876
100	0.0415137	0.0530596	0.00321812
SD	0.556201	0.542758	0.541277

## Sheet: SCRATCH U87MG
Hours	DMSO (n=3)			Cis-platin 200μΜ (n=3)			70μΜ SHG-8 (n=3)			100μM SHG-8 (n=3)
0	1	1	1	1	1	1	1	1	1	1	1	1
24	0.0499	0.047	0.054	0.92096	0.91905	0.90051	0.02461	0.03766	0.05039	0.32223	0.346	0.369
48	0.0122	0.01355	0.0953	0.84407	0.85111	0.8039	0.0023	0.0025	0.00783	0.3249	0.3668	0.3596

## Sheet: SCRATCH U251MG
Hours	DMSO (n=3)			Cis-platin 200μΜ (n=3)			50μΜ SHG-8 (n=3)			100μM SHG-8 (n=3)
0	1	1	1	1	1	1	1	1	1	1	1	1
24	0.13874	0.12655	0.10603	0.96096	0.97801	0.98051	0.36509	0.3771	0.36447	0.3643	0.34689	0.51422
48	0.0697	0.0588	0.04901	0.79407	0.8489	0.8339	0.35765	0.359	0.3894	0.49	0.4755	0.46

[truncated: 12 more sheets: AO EB U87MG, AO EB U251MG, PCR BCL2 U87MG, PCR BCL2 U251MG, PCR CAS6 U87MG, PCR CAS6 U251MG, PCR miR-144-3p U87MG, PCR miR-144-3p U251MG, SCRATCH U87MG CIS&SHG, SCRATCH U251MG CIS&SHG, CFA U87MG CIS&SHG, CFA U251MG CIS&SHG]
