# Supplementary material for: New chalcone compound exhibits microrna-mediated anticancer properties in glioblastoma
Source: PLoS One. 2025 Sep 26;20(9):e0330624. doi: 10.1371/journal.pone.0330624 (PMC12468763; doi:10.1371/journal.pone.0330624)
Supplement: S2 File — List of 24 apoptosis-related target genes of miR-122b-5p, categorized by KEGG pathways (apoptosis, PI3K-Akt, p53 signaling, autophagy). (XLSX) [file pone.0330624.s010.xlsx]

## Sheet: Sheet1
Apoptosis pathway
miRNA IDs	miRNA Names	Target Gene IDs	Target Gene Names	Targets Resource
MIMAT0019876	hsa-miR-122b-5p	ENSG00000067182	TNFRSF1A	TargetScan v8.0
MIMAT0019876	hsa-miR-122b-5p	ENSG00000168040	FADD	TargetScan v8.0
MIMAT0019876	hsa-miR-122b-5p	ENSG00000015475	BID	TargetScan v8.0
MIMAT0019876	hsa-miR-122b-5p	ENSG00000107643	MAPK8	TargetScan v8.0
MIMAT0019876	hsa-miR-122b-5p	ENSG00000171552	BCL2L1	TargetScan v8.0
MIMAT0019876	hsa-miR-122b-5p	ENSG00000064012	CASP8	TargetScan v8.0
MIMAT0019876	hsa-miR-122b-5p	ENSG00000164305	CASP3	TargetScan v8.0
MIMAT0019876	hsa-miR-122b-5p	ENSG00000171791	BCL2	TargetScan v8.0
MIMAT0019876	hsa-miR-122b-5p	ENSG00000050748	MAPK9	TargetScan v8.0
PI3K-Akt pathway
miRNA IDs	miRNA Names	Target Gene IDs	Target Gene Names	Targets Resource
MIMAT0019876	hsa-miR-122b-5p	ENSG00000100030	MAPK1	TargetScan v8.0
MIMAT0019876	hsa-miR-122b-5p	ENSG00000080824	HSP90AA1	TargetScan v8.0
MIMAT0019876	hsa-miR-122b-5p	ENSG00000105855	ITGB8	TargetScan v8.0
MIMAT0019876	hsa-miR-122b-5p	ENSG00000110092	CCND1	TargetScan v8.0
MIMAT0019876	hsa-miR-122b-5p	ENSG00000049130	KITLG	TargetScan v8.0
MIMAT0019876	hsa-miR-122b-5p	ENSG00000111276	CDKN1B	TargetScan v8.0
MIMAT0019876	hsa-miR-122b-5p	ENSG00000112964	GHR	TargetScan v8.0
MIMAT0019876	hsa-miR-122b-5p	ENSG00000122025	FLT3	TargetScan v8.0
MIMAT0019876	hsa-miR-122b-5p	ENSG00000133703	KRAS	TargetScan v8.0
MIMAT0019876	hsa-miR-122b-5p	ENSG00000135862	LAMC1	TargetScan v8.0
MIMAT0019876	hsa-miR-122b-5p	ENSG00000137801	THBS1	TargetScan v8.0
MIMAT0019876	hsa-miR-122b-5p	ENSG00000118971	CCND2	TargetScan v8.0
MIMAT0019876	hsa-miR-122b-5p	ENSG00000063046	EIF4B	TargetScan v8.0
MIMAT0019876	hsa-miR-122b-5p	ENSG00000121879	PIK3CA	TargetScan v8.0
MIMAT0019876	hsa-miR-122b-5p	ENSG00000108953	YWHAE	TargetScan v8.0
MIMAT0019876	hsa-miR-122b-5p	ENSG00000138685	FGF2	TargetScan v8.0
MIMAT0019876	hsa-miR-122b-5p	ENSG00000070193	FGF10	TargetScan v8.0
MIMAT0019876	hsa-miR-122b-5p	ENSG00000138798	EGF	TargetScan v8.0
MIMAT0019876	hsa-miR-122b-5p	ENSG00000105810	CDK6	TargetScan v8.0
MIMAT0019876	hsa-miR-122b-5p	ENSG00000140285	FGF7	TargetScan v8.0
MIMAT0019876	hsa-miR-122b-5p	ENSG00000140443	IGF1R	TargetScan v8.0
MIMAT0019876	hsa-miR-122b-5p	ENSG00000146648	EGFR	TargetScan v8.0
MIMAT0019876	hsa-miR-122b-5p	ENSG00000150630	VEGFC	TargetScan v8.0
MIMAT0019876	hsa-miR-122b-5p	ENSG00000102755	FLT1	TargetScan v8.0
MIMAT0019876	hsa-miR-122b-5p	ENSG00000213949	ITGA1	TargetScan v8.0
MIMAT0019876	hsa-miR-122b-5p	ENSG00000161638	ITGA5	TargetScan v8.0
MIMAT0019876	hsa-miR-122b-5p	ENSG00000082781	ITGB5	TargetScan v8.0
MIMAT0019876	hsa-miR-122b-5p	ENSG00000165699	TSC1	TargetScan v8.0
MIMAT0019876	hsa-miR-122b-5p	ENSG00000170027	YWHAG	TargetScan v8.0
MIMAT0019876	hsa-miR-122b-5p	ENSG00000173511	VEGFB	TargetScan v8.0
MIMAT0019876	hsa-miR-122b-5p	ENSG00000135446	CDK4	TargetScan v8.0
MIMAT0019876	hsa-miR-122b-5p	ENSG00000053747	LAMA3	TargetScan v8.0
MIMAT0019876	hsa-miR-122b-5p	ENSG00000017427	IGF1	TargetScan v8.0
MIMAT0019876	hsa-miR-122b-5p	ENSG00000154001	PPP2R5E	TargetScan v8.0
MIMAT0019876	hsa-miR-122b-5p	ENSG00000113494	PRLR	TargetScan v8.0
MIMAT0019876	hsa-miR-122b-5p	ENSG00000178568	ERBB4	TargetScan v8.0
MIMAT0019876	hsa-miR-122b-5p	ENSG00000118689	FOXO3	TargetScan v8.0
MIMAT0019876	hsa-miR-122b-5p	ENSG00000104205	SGK3	TargetScan v8.0
MIMAT0019876	hsa-miR-122b-5p	ENSG00000113296	THBS4	TargetScan v8.0
MIMAT0019876	hsa-miR-122b-5p	ENSG00000136869	TLR4	TargetScan v8.0
MIMAT0019876	hsa-miR-122b-5p	ENSG00000115414	FN1	TargetScan v8.0
MIMAT0019876	hsa-miR-122b-5p	ENSG00000142627	EPHA2	TargetScan v8.0
MIMAT0019876	hsa-miR-122b-5p	ENSG00000105851	PIK3CG	TargetScan v8.0
MIMAT0019876	hsa-miR-122b-5p	ENSG00000142156	COL6A1	TargetScan v8.0
MIMAT0019876	hsa-miR-122b-5p	ENSG00000117020	AKT3	TargetScan v8.0
MIMAT0019876	hsa-miR-122b-5p	ENSG00000116147	TNR	TargetScan v8.0
MIMAT0019876	hsa-miR-122b-5p	ENSG00000118513	MYB	TargetScan v8.0
MIMAT0019876	hsa-miR-122b-5p	ENSG00000143384	MCL1	TargetScan v8.0
MIMAT0019876	hsa-miR-122b-5p	ENSG00000065243	PKN2	TargetScan v8.0
MIMAT0019876	hsa-miR-122b-5p	ENSG00000172380	GNG12	TargetScan v8.0
MIMAT0019876	hsa-miR-122b-5p	ENSG00000162409	PRKAA2	TargetScan v8.0
MIMAT0019876	hsa-miR-122b-5p	ENSG00000171862	PTEN	TargetScan v8.0
MIMAT0019876	hsa-miR-122b-5p	ENSG00000101049	SGK2	TargetScan v8.0
MIMAT0019876	hsa-miR-122b-5p	ENSG00000119535	CSF3R	TargetScan v8.0
MIMAT0019876	hsa-miR-122b-5p	ENSG00000242616	GNG10	TargetScan v8.0
MIMAT0019876	hsa-miR-122b-5p	ENSG00000198121	LPAR1	TargetScan v8.0
MIMAT0019876	hsa-miR-122b-5p	ENSG00000091409	ITGA6	TargetScan v8.0
MIMAT0019876	hsa-miR-122b-5p	ENSG00000187498	COL4A1	TargetScan v8.0
MIMAT0019876	hsa-miR-122b-5p	ENSG00000171552	BCL2L1	TargetScan v8.0
MIMAT0019876	hsa-miR-122b-5p	ENSG00000198793	MTOR	TargetScan v8.0
MIMAT0019876	hsa-miR-122b-5p	ENSG00000077943	ITGA8	TargetScan v8.0
MIMAT0019876	hsa-miR-122b-5p	ENSG00000137154	RPS6	TargetScan v8.0
MIMAT0019876	hsa-miR-122b-5p	ENSG00000221914	PPP2R2A	TargetScan v8.0
MIMAT0019876	hsa-miR-122b-5p	ENSG00000167244	IGF2	TargetScan v8.0
MIMAT0019876	hsa-miR-122b-5p	ENSG00000101680	LAMA1	TargetScan v8.0
MIMAT0019876	hsa-miR-122b-5p	ENSG00000170962	PDGFD	TargetScan v8.0
MIMAT0019876	hsa-miR-122b-5p	ENSG00000156475	PPP2R2B	TargetScan v8.0
MIMAT0019876	hsa-miR-122b-5p	ENSG00000148053	NTRK2	TargetScan v8.0
MIMAT0019876	hsa-miR-122b-5p	ENSG00000115232	ITGA4	TargetScan v8.0
MIMAT0019876	hsa-miR-122b-5p	ENSG00000128245	YWHAH	TargetScan v8.0
MIMAT0019876	hsa-miR-122b-5p	ENSG00000171791	BCL2	TargetScan v8.0
MIMAT0019876	hsa-miR-122b-5p	ENSG00000159110	IFNAR2	TargetScan v8.0
MIMAT0019876	hsa-miR-122b-5p	ENSG00000115904	SOS1	TargetScan v8.0
MIMAT0019876	hsa-miR-122b-5p	ENSG00000181072	CHRM2	TargetScan v8.0
MIMAT0019876	hsa-miR-122b-5p	ENSG00000141506	PIK3R5	TargetScan v8.0
MIMAT0019876	hsa-miR-122b-5p	ENSG00000151247	EIF4E	TargetScan v8.0
MIMAT0019876	hsa-miR-122b-5p	ENSG00000127928	GNGT1	TargetScan v8.0
MIMAT0019876	hsa-miR-122b-5p	ENSG00000138675	FGF5	TargetScan v8.0
MIMAT0019876	hsa-miR-122b-5p	ENSG00000051382	PIK3CB	TargetScan v8.0
MIMAT0019876	hsa-miR-122b-5p	ENSG00000175305	CCNE2	TargetScan v8.0
MIMAT0019876	hsa-miR-122b-5p	ENSG00000137713	PPP2R1B	TargetScan v8.0
p53 signalling pathway
miRNA IDs	miRNA Names	Target Gene IDs	Target Gene Names	Targets Resource
MIMAT0019876	hsa-miR-122b-5p	ENSG00000104689	TNFRSF10A	TargetScan v8.0
MIMAT0019876	hsa-miR-122b-5p	ENSG00000110092	CCND1	TargetScan v8.0
MIMAT0019876	hsa-miR-122b-5p	ENSG00000137801	THBS1	TargetScan v8.0
MIMAT0019876	hsa-miR-122b-5p	ENSG00000118971	CCND2	TargetScan v8.0
MIMAT0019876	hsa-miR-122b-5p	ENSG00000105810	CDK6	TargetScan v8.0
MIMAT0019876	hsa-miR-122b-5p	ENSG00000172667	ZMAT3	TargetScan v8.0
MIMAT0019876	hsa-miR-122b-5p	ENSG00000135446	CDK4	TargetScan v8.0
MIMAT0019876	hsa-miR-122b-5p	ENSG00000015475	BID	TargetScan v8.0
MIMAT0019876	hsa-miR-122b-5p	ENSG00000017427	IGF1	TargetScan v8.0
MIMAT0019876	hsa-miR-122b-5p	ENSG00000113328	CCNG1	TargetScan v8.0
MIMAT0019876	hsa-miR-122b-5p	ENSG00000149547	EI24	TargetScan v8.0
MIMAT0019876	hsa-miR-122b-5p	ENSG00000026103	FAS	TargetScan v8.0
MIMAT0019876	hsa-miR-122b-5p	ENSG00000171862	PTEN	TargetScan v8.0
MIMAT0019876	hsa-miR-122b-5p	ENSG00000171552	BCL2L1	TargetScan v8.0
MIMAT0019876	hsa-miR-122b-5p	ENSG00000134574	DDB2	TargetScan v8.0
MIMAT0019876	hsa-miR-122b-5p	ENSG00000196470	SIAH1	TargetScan v8.0
MIMAT0019876	hsa-miR-122b-5p	ENSG00000198625	MDM4	TargetScan v8.0
MIMAT0019876	hsa-miR-122b-5p	ENSG00000064012	CASP8	TargetScan v8.0
MIMAT0019876	hsa-miR-122b-5p	ENSG00000164305	CASP3	TargetScan v8.0
MIMAT0019876	hsa-miR-122b-5p	ENSG00000170312	CDK1	TargetScan v8.0
MIMAT0019876	hsa-miR-122b-5p	ENSG00000171791	BCL2	TargetScan v8.0
MIMAT0019876	hsa-miR-122b-5p	ENSG00000115107	STEAP3	TargetScan v8.0
MIMAT0019876	hsa-miR-122b-5p	ENSG00000112378	PERP	TargetScan v8.0
MIMAT0019876	hsa-miR-122b-5p	ENSG00000163743	RCHY1	TargetScan v8.0
MIMAT0019876	hsa-miR-122b-5p	ENSG00000175305	CCNE2	TargetScan v8.0
Autophagy pathway
miRNA IDs	miRNA Names	Target Gene IDs	Target Gene Names	Targets Resource
MIMAT0019876	hsa-miR-122b-5p	ENSG00000100030	MAPK1	TargetScan v8.0
MIMAT0019876	hsa-miR-122b-5p	ENSG00000133703	KRAS	TargetScan v8.0
MIMAT0019876	hsa-miR-122b-5p	ENSG00000136874	STX17	TargetScan v8.0
MIMAT0019876	hsa-miR-122b-5p	ENSG00000078142	PIK3C3	TargetScan v8.0
MIMAT0019876	hsa-miR-122b-5p	ENSG00000070540	WIPI1	TargetScan v8.0
MIMAT0019876	hsa-miR-122b-5p	ENSG00000121879	PIK3CA	TargetScan v8.0
MIMAT0019876	hsa-miR-122b-5p	ENSG00000140443	IGF1R	TargetScan v8.0
MIMAT0019876	hsa-miR-122b-5p	ENSG00000158186	MRAS	TargetScan v8.0
MIMAT0019876	hsa-miR-122b-5p	ENSG00000164253	WDR41	TargetScan v8.0
MIMAT0019876	hsa-miR-122b-5p	ENSG00000165699	TSC1	TargetScan v8.0
MIMAT0019876	hsa-miR-122b-5p	ENSG00000100644	HIF1A	TargetScan v8.0
MIMAT0019876	hsa-miR-122b-5p	ENSG00000066739	ATG2B	TargetScan v8.0
MIMAT0019876	hsa-miR-122b-5p	ENSG00000057663	ATG5	TargetScan v8.0
MIMAT0019876	hsa-miR-122b-5p	ENSG00000117020	AKT3	TargetScan v8.0
MIMAT0019876	hsa-miR-122b-5p	ENSG00000176171	BNIP3	TargetScan v8.0
MIMAT0019876	hsa-miR-122b-5p	ENSG00000025039	RRAGD	TargetScan v8.0
MIMAT0019876	hsa-miR-122b-5p	ENSG00000155961	RAB39B	TargetScan v8.0
MIMAT0019876	hsa-miR-122b-5p	ENSG00000142875	PRKACB	TargetScan v8.0
MIMAT0019876	hsa-miR-122b-5p	ENSG00000162409	PRKAA2	TargetScan v8.0
MIMAT0019876	hsa-miR-122b-5p	ENSG00000171862	PTEN	TargetScan v8.0
MIMAT0019876	hsa-miR-122b-5p	ENSG00000116954	RRAGC	TargetScan v8.0
MIMAT0019876	hsa-miR-122b-5p	ENSG00000107643	MAPK8	TargetScan v8.0
MIMAT0019876	hsa-miR-122b-5p	ENSG00000078804	TP53INP2	TargetScan v8.0
MIMAT0019876	hsa-miR-122b-5p	ENSG00000185950	IRS2	TargetScan v8.0
MIMAT0019876	hsa-miR-122b-5p	ENSG00000171552	BCL2L1	TargetScan v8.0
MIMAT0019876	hsa-miR-122b-5p	ENSG00000198793	MTOR	TargetScan v8.0
MIMAT0019876	hsa-miR-122b-5p	ENSG00000155876	RRAGA	TargetScan v8.0
MIMAT0019876	hsa-miR-122b-5p	ENSG00000128829	EIF2AK4	TargetScan v8.0
MIMAT0019876	hsa-miR-122b-5p	ENSG00000198925	ATG9A	TargetScan v8.0
MIMAT0019876	hsa-miR-122b-5p	ENSG00000171791	BCL2	TargetScan v8.0
MIMAT0019876	hsa-miR-122b-5p	ENSG00000144848	ATG3	TargetScan v8.0
MIMAT0019876	hsa-miR-122b-5p	ENSG00000176994	SMCR8	TargetScan v8.0
MIMAT0019876	hsa-miR-122b-5p	ENSG00000138069	RAB1A	TargetScan v8.0
MIMAT0019876	hsa-miR-122b-5p	ENSG00000050748	MAPK9	TargetScan v8.0
MIMAT0019876	hsa-miR-122b-5p	ENSG00000051382	PIK3CB	TargetScan v8.0
MIMAT0019876	hsa-miR-122b-5p	ENSG00000145782	ATG12	TargetScan v8.0
MIMAT0019876	hsa-miR-122b-5p	ENSG00000175104	TRAF6	TargetScan v8.0
MIMAT0019876	hsa-miR-122b-5p	ENSG00000133818	RRAS2	TargetScan v8.0
MIMAT0019876	hsa-miR-122b-5p	ENSG00000110931	CAMKK2	TargetScan v8.0
